# Supplementary material for: Fusing Transformer-XL with bi-directional recurrent networks for cyberbullying detection
Source: PeerJ Comput Sci. 2025 Jun 17;11:e2940. doi: 10.7717/peerj-cs.2940 (PMC12193458; doi:10.7717/peerj-cs.2940)
Supplement: Supplemental Information 5 [file peerj-cs-11-2940-s005.txt]

# Computing infrastructure (operating system, hardware etc)


Processor  	AMD Ryzen 5 3500X 6-Core Processor 3.59 GHz
GPU		RTX GeForce 2060 GPU with 12GB of memory
OS		Windows 11 Pro 23H2 22631.4037
Python		version 3.11.9
TensorFlow 	version 2.15.0
